# Supplementary material for: The Northeast Chinese species of Psathyrella (Agaricales, Psathyrellaceae)
Source: MycoKeys. 2018 Apr 13;(33):85–102. doi: 10.3897/mycokeys.33.24704 (PMC5911684; doi:10.3897/mycokeys.33.24704)
Supplement: XML Treatment for Psathyrella conica [file mycokeys.33.24704-treatment1.xml]

<!DOCTYPE tp:taxon-treatment
  PUBLIC "-//TaxonX//DTD Taxonomic Treatment Publishing DTD v0 20100105//EN" "tax-treatment-NSO.dtd">
<tp:taxon-treatment xmlns:tp="http://www.plazi.org/taxpub"><tp:treatment-meta><kwd-group><label>Taxon classification</label><kwd><named-content xmlns:xlink="http://www.w3.org/1999/xlink" content-type="kingdom">Fungi</named-content></kwd><kwd><named-content xmlns:xlink="http://www.w3.org/1999/xlink" content-type="order">Agaricales</named-content></kwd><kwd><named-content xmlns:xlink="http://www.w3.org/1999/xlink" content-type="family">Psathyrellaceae</named-content></kwd></kwd-group><mixed-citation publication-type="journal"><person-group><name><surname>Yan</surname><given-names>Jun-Qing</given-names></name><name><surname>Bau</surname><given-names>Tolgor</given-names></name></person-group><article-title>The Northeast Chinese species of <italic><tp:taxon-name><tp:taxon-name-part taxon-name-part-type="genus" reg="Psathyrella">Psathyrella</tp:taxon-name-part></tp:taxon-name></italic> (<tp:taxon-name><tp:taxon-name-part taxon-name-part-type="order">Agaricales</tp:taxon-name-part></tp:taxon-name>, <tp:taxon-name><tp:taxon-name-part taxon-name-part-type="family">Psathyrellaceae</tp:taxon-name-part></tp:taxon-name>)</article-title><source>MycoKeys</source><day>13</day><month>4</month><year>2018</year><volume>2018</volume><issue>33</issue><fpage>85</fpage><lpage>102</lpage><pub-id pub-id-type="doi">10.3897/mycokeys.33.24704</pub-id></mixed-citation></tp:treatment-meta><tp:nomenclature><tp:taxon-name>
              <tp:taxon-name-part taxon-name-part-type="genus" reg="Psathyrella">Psathyrella</tp:taxon-name-part>
              <tp:taxon-name-part taxon-name-part-type="species" reg="conica">conica</tp:taxon-name-part>
              <object-id xmlns:xlink="http://www.w3.org/1999/xlink" content-type="mycobank" xlink:type="simple">823858</object-id>
            </tp:taxon-name><tp:taxon-authority>T. Bau &amp; J.Q. Yan</tp:taxon-authority><tp:taxon-status xmlns:xlink="http://www.w3.org/1999/xlink" xlink:type="simple">sp. nov.</tp:taxon-status><xref ref-type="fig" rid="F2">Figs 2a–b</xref><xref ref-type="fig" rid="F3">, 3</xref></tp:nomenclature><tp:treatment-sec sec-type="diagnosis" id="SECID0EYLAG"><title>Diagnosis.</title><p>Pileus campanulate to conical, with a subacute to obtuse umbo in early stage. Lamellae 3.0–5.0 mm broad, close. Basidiospores 7.8–8.8 × 4.0–4.5(–5.0) μm, germ pore indistinct or absent. Pleurocystidia numerous, narrowly utriform, with obtuse to broad obtuse or slightly subcapitate at apex. Cheilocystidia scattered.</p></tp:treatment-sec><tp:treatment-sec sec-type="Holotype" id="SECID0E4LAG"><title>Holotype.</title><p>CHINA. Jilin Province, Yanbian Korean Autonomous Prefecture, Antu County, Changbai Mountain, 30 Jun 2017, <abbrev xmlns:xlink="http://www.w3.org/1999/xlink" content-type="institution" xlink:title="Herbarium of Mycology, Jilin Agricultural University" id="ABBRID0EDMAG" xlink:type="simple">HMJAU</abbrev> 37846.</p></tp:treatment-sec><tp:treatment-sec sec-type="etymology" id="SECID0EIMAG"><title>Etymology.</title><p>Name refers to the conical pileus.</p><fig id="F2" position="float" orientation="portrait"><label>Figure 2.</label><caption><p>Basidiomata of <italic><tp:taxon-name><tp:taxon-name-part taxon-name-part-type="genus" reg="Psathyrella">Psathyrella</tp:taxon-name-part></tp:taxon-name></italic> species. <bold>a–b</bold> <italic><tp:taxon-name><tp:taxon-name-part taxon-name-part-type="genus" reg="Psathyrella">Psathyrella</tp:taxon-name-part> <tp:taxon-name-part taxon-name-part-type="species" reg="conica">conica</tp:taxon-name-part></tp:taxon-name></italic> <bold>c–e</bold> <italic><tp:taxon-name><tp:taxon-name-part taxon-name-part-type="genus" reg="Psathyrella">Psathyrella</tp:taxon-name-part> <tp:taxon-name-part taxon-name-part-type="species" reg="jilinensis">jilinensis</tp:taxon-name-part></tp:taxon-name></italic> <bold>f</bold> <italic><tp:taxon-name><tp:taxon-name-part taxon-name-part-type="genus" reg="Psathyrella">Psathyrella</tp:taxon-name-part> <tp:taxon-name-part taxon-name-part-type="species" reg="mycenoides">mycenoides</tp:taxon-name-part></tp:taxon-name></italic> <bold>g–i</bold> <italic><tp:taxon-name><tp:taxon-name-part taxon-name-part-type="genus" reg="Psathyrella">Psathyrella</tp:taxon-name-part> <tp:taxon-name-part taxon-name-part-type="species" reg="subsingeri">subsingeri</tp:taxon-name-part></tp:taxon-name></italic>; Bars: 10 mm (<bold>a, c, d, f–h</bold>). Photographs <bold>a–e, g–i</bold> by Jun-Qing Yan; Photograph <bold>f</bold> by Tolgor Bau.</p></caption><graphic xmlns:xlink="http://www.w3.org/1999/xlink" xlink:href="mycokeys-33-085-g002.jpg" position="float" orientation="portrait" xlink:type="simple" id="oo_196773.jpg"/></fig></tp:treatment-sec><tp:treatment-sec sec-type="description" id="SECID0E2OAG"><title>Description.</title><p>Pileus 12–45 mm, campanulate to conical, with a subacute to obtuse umbo in early stage, hygrophanous, chestnut (7D4–7D6), becoming dirty white with slightly yellowish-brown (6C5–6C6) as drying, striate indistinctly. Veil with a thin coating of white to dirty white (6A1–6B1) fibrils, evanescent. Context dirty white with slightly pink (6B4–6B5), about 3.0 mm thick at stipe centre. Lamellae 3.0–5.0 mm broad, close, adnate to slightly adnexed, coffee-cream (6C4–6C6); edges white (6A1), saw-toothed under 20× magnifier. Stipe 34–85 × 2.0–7.0 mm, cylindrical, slightly expanded or not at base, white, with slightly brown at base, hollow, equal, surface covered with white (6A1) fibrils in early stage, evanescent. Odour and taste indistinctive.</p><p>Basidiospores 7.8–8.8 × 4.0–4.5(–5.0) μm, Q=1.8–2.1(–2.3), oblong-ellipsoid to oblong, in profile slightly flattened on one side, pale yellowish-brown in water, yellowish-brown to brown in 5% potassium hydroxide (KOH), inamyloid, smooth, with 1–2 guttulate, germ pore indistinct or absent. Basidia 20–25 × 7.3–9.8 μm, clavate, hyaline, 4- or 2-spored. Pleurocystidia 43–61 × (8.5–)9.8–12 μm, numerous, narrowly utriform, thin-walled, hyaline, with obtuse to broad obtuse or slightly subcapitate, sometimes adhering subhyaline deposits. Cheilocystidia scattered, similar to pleurocystidia, 24–39 × 8.5–12 μm; spheropedunculate or clavate cells abundant, 20–29 × <!--PageBreak-->12–18 μm. Trama of gills irregular, up to 20 μm broad. Pileipellis consisting of 2–3 cells deep layer of subglobose cell, 25–37 μm broad. Clamps present.</p></tp:treatment-sec><tp:treatment-sec sec-type="Habit and habitat" id="SECID0EEPAG"><title>Habit and habitat.</title><p>Solitary to scattered on rotten wood or humus in mixed forests.</p></tp:treatment-sec><tp:treatment-sec sec-type="material" id="SECID0EJPAG"><title>Other specimens examined.</title><p>Jilin Province, Baishan City, Fusong County, Lushuihe town, 7 Jul 2004, <abbrev xmlns:xlink="http://www.w3.org/1999/xlink" content-type="institution" xlink:title="Herbarium of Mycology, Jilin Agricultural University" id="ABBRID0EPPAG" xlink:type="simple">HMJAU</abbrev> 4969; 29 Jun 2005, <abbrev xmlns:xlink="http://www.w3.org/1999/xlink" content-type="institution" xlink:title="Herbarium of Mycology, Jilin Agricultural University" id="ABBRID0EUPAG" xlink:type="simple">HMJAU</abbrev> 4923; 25 Jun 2009, <abbrev xmlns:xlink="http://www.w3.org/1999/xlink" content-type="institution" xlink:title="Herbarium of Mycology, Jilin Agricultural University" id="ABBRID0EZPAG" xlink:type="simple">HMJAU</abbrev> 22096; Yanbian Korean Autonomous Prefecture, Antu County, Changbai Mountain, 23 Jun 2012, <abbrev xmlns:xlink="http://www.w3.org/1999/xlink" content-type="institution" xlink:title="Herbarium of Mycology, Jilin Agricultural University" id="ABBRID0E5PAG" xlink:type="simple">HMJAU</abbrev> 25342; 4 Jul 2015, <abbrev xmlns:xlink="http://www.w3.org/1999/xlink" content-type="institution" xlink:title="Herbarium of Mycology, Jilin Agricultural University" id="ABBRID0EDQAG" xlink:type="simple">HMJAU</abbrev> 37826; 29 Jun 2017, <abbrev xmlns:xlink="http://www.w3.org/1999/xlink" content-type="institution" xlink:title="Herbarium of Mycology, Jilin Agricultural University" id="ABBRID0EIQAG" xlink:type="simple">HMJAU</abbrev> 37847, <abbrev xmlns:xlink="http://www.w3.org/1999/xlink" content-type="institution" xlink:title="Herbarium of Mycology, Jilin Agricultural University" id="ABBRID0ENQAG" xlink:type="simple">HMJAU</abbrev> 37904; 6 Aug 2017, <abbrev xmlns:xlink="http://www.w3.org/1999/xlink" content-type="institution" xlink:title="Herbarium of Mycology, Jilin Agricultural University" id="ABBRID0ESQAG" xlink:type="simple">HMJAU</abbrev> 37905.</p><fig id="F3" position="float" orientation="portrait"><label>Figure 3.</label><caption><p>Microscopic features of <italic><tp:taxon-name><tp:taxon-name-part taxon-name-part-type="genus" reg="Psathyrella">Psathyrella</tp:taxon-name-part> <tp:taxon-name-part taxon-name-part-type="species" reg="conica">conica</tp:taxon-name-part></tp:taxon-name></italic> (<abbrev xmlns:xlink="http://www.w3.org/1999/xlink" content-type="institution" xlink:title="Herbarium of Mycology, Jilin Agricultural University" id="ABBRID0EKRAG" xlink:type="simple">HMJAU</abbrev> 37846). <bold>a</bold> Basidiomata <bold>b</bold> Basidiospores <bold>c</bold> Basidia <bold>d</bold> Pileipellis <bold>e</bold> Pleurocystidia <bold>f</bold> Cheilocystidia. Bars: 10 mm (<bold>a</bold>); 10 μm (<bold>b–f</bold>). Drawing by Jun-Qing Yan.</p></caption><graphic xmlns:xlink="http://www.w3.org/1999/xlink" xlink:href="mycokeys-33-085-g003.jpg" position="float" orientation="portrait" xlink:type="simple" id="oo_196774.jpg"/></fig></tp:treatment-sec></tp:taxon-treatment>
