# Supplementary material for: The Northeast Chinese species of Psathyrella (Agaricales, Psathyrellaceae)
Source: MycoKeys. 2018 Apr 13;(33):85–102. doi: 10.3897/mycokeys.33.24704 (PMC5911684; doi:10.3897/mycokeys.33.24704)
Supplement: XML Treatment for Psathyrella jilinensis [file mycokeys.33.24704-treatment2.xml]

<!DOCTYPE tp:taxon-treatment
  PUBLIC "-//TaxonX//DTD Taxonomic Treatment Publishing DTD v0 20100105//EN" "tax-treatment-NSO.dtd">
<tp:taxon-treatment xmlns:tp="http://www.plazi.org/taxpub"><tp:treatment-meta><kwd-group><label>Taxon classification</label><kwd><named-content xmlns:xlink="http://www.w3.org/1999/xlink" content-type="kingdom">Fungi</named-content></kwd><kwd><named-content xmlns:xlink="http://www.w3.org/1999/xlink" content-type="order">Agaricales</named-content></kwd><kwd><named-content xmlns:xlink="http://www.w3.org/1999/xlink" content-type="family">Psathyrellaceae</named-content></kwd></kwd-group><mixed-citation publication-type="journal"><person-group><name><surname>Yan</surname><given-names>Jun-Qing</given-names></name><name><surname>Bau</surname><given-names>Tolgor</given-names></name></person-group><article-title>The Northeast Chinese species of <italic><tp:taxon-name><tp:taxon-name-part taxon-name-part-type="genus" reg="Psathyrella">Psathyrella</tp:taxon-name-part></tp:taxon-name></italic> (<tp:taxon-name><tp:taxon-name-part taxon-name-part-type="order">Agaricales</tp:taxon-name-part></tp:taxon-name>, <tp:taxon-name><tp:taxon-name-part taxon-name-part-type="family">Psathyrellaceae</tp:taxon-name-part></tp:taxon-name>)</article-title><source>MycoKeys</source><day>13</day><month>4</month><year>2018</year><volume>2018</volume><issue>33</issue><fpage>85</fpage><lpage>102</lpage><pub-id pub-id-type="doi">10.3897/mycokeys.33.24704</pub-id></mixed-citation></tp:treatment-meta><tp:nomenclature><tp:taxon-name>
              <tp:taxon-name-part taxon-name-part-type="genus" reg="Psathyrella">Psathyrella</tp:taxon-name-part>
              <tp:taxon-name-part taxon-name-part-type="species" reg="jilinensis">jilinensis</tp:taxon-name-part>
              <object-id xmlns:xlink="http://www.w3.org/1999/xlink" content-type="mycobank" xlink:type="simple">823856</object-id>
            </tp:taxon-name><tp:taxon-authority>T. Bau &amp; J.Q. Yan</tp:taxon-authority><tp:taxon-status xmlns:xlink="http://www.w3.org/1999/xlink" xlink:type="simple">sp. nov.</tp:taxon-status><xref ref-type="fig" rid="F2">Figs 2c–e</xref><xref ref-type="fig" rid="F4">, 4</xref><!--PageBreak--></tp:nomenclature><tp:treatment-sec sec-type="diagnosis" id="SECID0EWTAG"><title>Diagnosis.</title><p>Pileus paraboloid to convex, margin at first appendiculate with adhering patches of white evanescent inner veil. Lamellae 2.0–5.0 mm broad, moderately close. Basidiospores (5.8–)6.3–7.3(–7.8) × (2.9–)3.4–4.4 μm, germ pore absent or indistinct. Pleurocystidia fusiform to narrowly fusiform. Cheilocystidia similar to pleurocystidia. Cheilocystidia and pleurocystidia covered by hyaline, hemispherical amorphous incrustation at apex.</p></tp:treatment-sec><tp:treatment-sec sec-type="Holotype" id="SECID0E2TAG"><title>Holotype.</title><p>CHINA. Jilin Province: Changbai Mountain, Antu County, Yanbian Korean Autonomous Prefecture, <named-content xmlns:xlink="http://www.w3.org/1999/xlink" content-type="dwc:verbatimCoordinates" xlink:type="simple"><named-content content-type="geo-json" specific-use="{&#34;type&#34;:&#34;Point&#34;,&#34;coordinates&#34;:[126.096389,42.397500]}" id="NCID0EEUAG" xlink:type="simple">42°23'51"N, 126°05'47"E</named-content></named-content>, 760 m alt., 7 Jul 2015, <abbrev xmlns:xlink="http://www.w3.org/1999/xlink" content-type="institution" xlink:title="Herbarium of Mycology, Jilin Agricultural University" id="ABBRID0EIUAG" xlink:type="simple">HMJAU</abbrev> 37822.</p></tp:treatment-sec><tp:treatment-sec sec-type="etymology" id="SECID0ENUAG"><title>Etymology.</title><p>Name refers to the type locality where the new species was collected.</p></tp:treatment-sec><tp:treatment-sec sec-type="description" id="SECID0ESUAG"><title>Description.</title><p>Pileus 17–45 mm, paraboloid to convex, hygrophanous, reddish-brown (8E5–8E6) at centre, pale yellowish-brown (7C6–7D7) at margin in early stage, yellowish-brown (6B5–6C5), striate up to 1/2 from margin at maturity, becoming slightly brown (7C5–7D6) as pileus dries. Veil white (6A1), thin, fibrillose, at first as appendiculate inner veil or adhering patches at pileus margin, evanescent. Context white (6A1), thin, very fragile, about 2.0 mm thick at centre. Lamellae 2.0–5.0 mm broad, moderately close, adnate, greyish to greyish-brown (7C1–7C3); edges saw-toothed under 20× magnification. Stipe 40–50 × 3.0–7.0 mm, white (6A1), cylindrical, hollow, surface covered with slight white (6A1) evanescent fibrils. Odour and taste indistinctive.</p><p>Basidiospores (5.8–)6.3–7.3(–7.8) × (2.9–)3.4–4.4 μm, Q= (1.4–)1.8–2.0(–2.3), oblong-ellipsoid, in profile flattened on one side, pale brown in water, brown in 5% KOH, gradually becoming greyish-brown, inamyloid, smooth, germ pore absent or indistinct, about 0.9 μm wide (if it can be observed). Basidia 15–17 × 6.0–7.0 μm, clavate, hyaline, 4 or 2-spored. Pleurocystidia fusiform, narrowly fusiform, rarely narrowly utriform, thin-walled or slightly thick-walled, apex obtuse to subacute, hyaline, covered by hyaline, hemispherical amorphous incrustation, which can dissolve in 5% KOH. Cheilocystidia 37–51 × 8.5–12 μm, similar to pleurocystidia, hyaline, covered <!--PageBreak-->with amorphous incrustation at apex. Trama of gills parallel to hyphae, up to 15 μm broad. Pileipellis consisting of 2–3 cells deep layer of subglobose cell, 20–30 μm broad. Veil composed of cylindrical hyphae, 8.5–10 μm broad. Clamps present.</p><fig id="F4" position="float" orientation="portrait"><label>Figure 4.</label><caption><p>Microscopic features of <italic><tp:taxon-name><tp:taxon-name-part taxon-name-part-type="genus" reg="Psathyrella">Psathyrella</tp:taxon-name-part> <tp:taxon-name-part taxon-name-part-type="species" reg="jilinensis">jilinensis</tp:taxon-name-part></tp:taxon-name></italic> (<abbrev xmlns:xlink="http://www.w3.org/1999/xlink" content-type="institution" xlink:title="Herbarium of Mycology, Jilin Agricultural University" id="ABBRID0EOVAG" xlink:type="simple">HMJAU</abbrev> 37822). <bold>a</bold> Basidiomata <bold>b</bold> Basidiospores <bold>c</bold> Basidia <bold>d</bold> Pileipellis <bold>e</bold> Pleurocystidia <bold>f</bold> Cheilocystidia. Bars: 10mm (<bold>a</bold>); 10μm (<bold>b–f</bold>). Drawing by Jun-Qing Yan.</p></caption><graphic xmlns:xlink="http://www.w3.org/1999/xlink" xlink:href="mycokeys-33-085-g004.jpg" position="float" orientation="portrait" xlink:type="simple" id="oo_196775.jpg"/></fig></tp:treatment-sec><tp:treatment-sec sec-type="Habit and habitat" id="SECID0EIWAG"><title>Habit and habitat.</title><p>Solitary to scattered on rotten wood or humus in mixed forests.</p></tp:treatment-sec><tp:treatment-sec sec-type="material" id="SECID0ENWAG"><title>Other specimens examined.</title><p>Jilin Province, Baishan City, Fusong County, Lushuihe town, 27 Jun 2009, <abbrev xmlns:xlink="http://www.w3.org/1999/xlink" content-type="institution" xlink:title="Herbarium of Mycology, Jilin Agricultural University" id="ABBRID0ETWAG" xlink:type="simple">HMJAU</abbrev> 22099; 9 Jul 2015, <abbrev xmlns:xlink="http://www.w3.org/1999/xlink" content-type="institution" xlink:title="Herbarium of Mycology, Jilin Agricultural University" id="ABBRID0EYWAG" xlink:type="simple">HMJAU</abbrev> 37823; Yanbian Korean Autonomous Prefecture, Antu County, Changbai Mountain, 23 Jun 2012, <abbrev xmlns:xlink="http://www.w3.org/1999/xlink" content-type="institution" xlink:title="Herbarium of Mycology, Jilin Agricultural University" id="ABBRID0E4WAG" xlink:type="simple">HMJAU</abbrev> 25351; 31 Aug 2012, <abbrev xmlns:xlink="http://www.w3.org/1999/xlink" content-type="institution" xlink:title="Herbarium of Mycology, Jilin Agricultural University" id="ABBRID0ECXAG" xlink:type="simple">HMJAU</abbrev> 25351; Dayangcha, 6 Jul 2015, <abbrev xmlns:xlink="http://www.w3.org/1999/xlink" content-type="institution" xlink:title="Herbarium of Mycology, Jilin Agricultural University" id="ABBRID0EHXAG" xlink:type="simple">HMJAU</abbrev> 37824.</p><!--PageBreak--></tp:treatment-sec><tp:treatment-sec><!--Section generated to contain objects referenced in tp:taxon-treatment.--><fig id="F2" position="float" orientation="portrait"><label>Figure 2.</label><caption><p>Basidiomata of <italic><tp:taxon-name><tp:taxon-name-part taxon-name-part-type="genus" reg="Psathyrella">Psathyrella</tp:taxon-name-part></tp:taxon-name></italic> species. <bold>a–b</bold> <italic><tp:taxon-name><tp:taxon-name-part taxon-name-part-type="genus" reg="Psathyrella">Psathyrella</tp:taxon-name-part> <tp:taxon-name-part taxon-name-part-type="species" reg="conica">conica</tp:taxon-name-part></tp:taxon-name></italic> <bold>c–e</bold> <italic><tp:taxon-name><tp:taxon-name-part taxon-name-part-type="genus" reg="Psathyrella">Psathyrella</tp:taxon-name-part> <tp:taxon-name-part taxon-name-part-type="species" reg="jilinensis">jilinensis</tp:taxon-name-part></tp:taxon-name></italic> <bold>f</bold> <italic><tp:taxon-name><tp:taxon-name-part taxon-name-part-type="genus" reg="Psathyrella">Psathyrella</tp:taxon-name-part> <tp:taxon-name-part taxon-name-part-type="species" reg="mycenoides">mycenoides</tp:taxon-name-part></tp:taxon-name></italic> <bold>g–i</bold> <italic><tp:taxon-name><tp:taxon-name-part taxon-name-part-type="genus" reg="Psathyrella">Psathyrella</tp:taxon-name-part> <tp:taxon-name-part taxon-name-part-type="species" reg="subsingeri">subsingeri</tp:taxon-name-part></tp:taxon-name></italic>; Bars: 10 mm (<bold>a, c, d, f–h</bold>). Photographs <bold>a–e, g–i</bold> by Jun-Qing Yan; Photograph <bold>f</bold> by Tolgor Bau.</p></caption><graphic xmlns:xlink="http://www.w3.org/1999/xlink" xlink:href="mycokeys-33-085-g002.jpg" position="float" orientation="portrait" xlink:type="simple" id="oo_196773.jpg"/></fig></tp:treatment-sec></tp:taxon-treatment>
