# Supplementary material for: The Northeast Chinese species of Psathyrella (Agaricales, Psathyrellaceae)
Source: MycoKeys. 2018 Apr 13;(33):85–102. doi: 10.3897/mycokeys.33.24704 (PMC5911684; doi:10.3897/mycokeys.33.24704)
Supplement: XML Treatment for Psathyrella mycenoides [file mycokeys.33.24704-treatment3.xml]

<!DOCTYPE tp:taxon-treatment
  PUBLIC "-//TaxonX//DTD Taxonomic Treatment Publishing DTD v0 20100105//EN" "tax-treatment-NSO.dtd">
<tp:taxon-treatment xmlns:tp="http://www.plazi.org/taxpub"><tp:treatment-meta><kwd-group><label>Taxon classification</label><kwd><named-content xmlns:xlink="http://www.w3.org/1999/xlink" content-type="kingdom">Fungi</named-content></kwd><kwd><named-content xmlns:xlink="http://www.w3.org/1999/xlink" content-type="order">Agaricales</named-content></kwd><kwd><named-content xmlns:xlink="http://www.w3.org/1999/xlink" content-type="family">Psathyrellaceae</named-content></kwd></kwd-group><mixed-citation publication-type="journal"><person-group><name><surname>Yan</surname><given-names>Jun-Qing</given-names></name><name><surname>Bau</surname><given-names>Tolgor</given-names></name></person-group><article-title>The Northeast Chinese species of <italic><tp:taxon-name><tp:taxon-name-part taxon-name-part-type="genus" reg="Psathyrella">Psathyrella</tp:taxon-name-part></tp:taxon-name></italic> (<tp:taxon-name><tp:taxon-name-part taxon-name-part-type="order">Agaricales</tp:taxon-name-part></tp:taxon-name>, <tp:taxon-name><tp:taxon-name-part taxon-name-part-type="family">Psathyrellaceae</tp:taxon-name-part></tp:taxon-name>)</article-title><source>MycoKeys</source><day>13</day><month>4</month><year>2018</year><volume>2018</volume><issue>33</issue><fpage>85</fpage><lpage>102</lpage><pub-id pub-id-type="doi">10.3897/mycokeys.33.24704</pub-id></mixed-citation></tp:treatment-meta><tp:nomenclature><tp:taxon-name>
              <tp:taxon-name-part taxon-name-part-type="genus" reg="Psathyrella">Psathyrella</tp:taxon-name-part>
              <tp:taxon-name-part taxon-name-part-type="species" reg="mycenoides">mycenoides</tp:taxon-name-part>
              <object-id xmlns:xlink="http://www.w3.org/1999/xlink" content-type="mycobank" xlink:type="simple">823857</object-id>
            </tp:taxon-name><tp:taxon-authority>T. Bau</tp:taxon-authority><tp:taxon-status xmlns:xlink="http://www.w3.org/1999/xlink" xlink:type="simple">sp. nov.</tp:taxon-status><xref ref-type="fig" rid="F2">Figs 2f</xref><xref ref-type="fig" rid="F5">, 5</xref></tp:nomenclature><tp:treatment-sec sec-type="diagnosis" id="SECID0E5YAG"><title>Diagnosis.</title><p>Pileus 4.0–5.0 mm, hemispherical to convex. Stipe slender. Basidiospores 8.8–9.2(–9.7) × 4.9–5.4 μm, germ pore distinct, but small. Pleurocystidia scattered, fusiform to lageniform with an obtuse apex. Cheilocystidia lageniform, with an obtuse apex or clavate to spheropedunculate with a long or short mucronate apex.</p></tp:treatment-sec><tp:treatment-sec sec-type="Holotype" id="SECID0EDZAG"><title>Holotype.</title><p>CHINA. Jilin Province, Changchun City, Jilin Agricultural University, <named-content xmlns:xlink="http://www.w3.org/1999/xlink" content-type="dwc:verbatimCoordinates" xlink:type="simple"><named-content content-type="geo-json" specific-use="{&#34;type&#34;:&#34;Point&#34;,&#34;coordinates&#34;:[125.406944,43.810000]}" id="NCID0EMZAG" xlink:type="simple">43°48'36"N, 125°24'25"E</named-content></named-content>, 220 m alt., 10 Sep 2016, <abbrev xmlns:xlink="http://www.w3.org/1999/xlink" content-type="institution" xlink:title="Herbarium of Mycology, Jilin Agricultural University" id="ABBRID0EQZAG" xlink:type="simple">HMJAU</abbrev> 37888.</p></tp:treatment-sec><tp:treatment-sec sec-type="etymology" id="SECID0EVZAG"><title>Etymology.</title><p>Name refers to its macroscopic characteristics similar to <italic><tp:taxon-name><tp:taxon-name-part taxon-name-part-type="genus" reg="Mycena">Mycena</tp:taxon-name-part></tp:taxon-name></italic>.</p></tp:treatment-sec><tp:treatment-sec sec-type="description" id="SECID0EC1AG"><title>Description.</title><p>Pileus 4.0–5.0 mm, hemispherical to convex, dirty white with pinkish (7A4–7B5), hygrophanous, striate up to centre from margin. Veil not observed. Context very thin and very fragile, about 0.5 mm thick at stipe centre. Lamellae 1.5–2.0 mm broad, adnate to slightly adnexed, pale brown (7C3–7C4), edges saw-toothed under 20× magnification. Stipe slender, 25–30 × 0.5–1.0 mm, hygrophanous, subhyaline, cylindrical, hollow, equal, fragile, evanescently pruinose at apex.</p><p>Basidiospores 8.8–9.2(–9.7) × 4.9–5.4 μm, Q=1.6–2.0, ellipsoid to oblong- ellipsoid, in profile flattened on one side, pale yellowish-brown in water, becoming dark grey to dark brown in 5% KOH, germ pore distinct, but small, about 0.9 μm broad. Basidia 15–17 × 8.8–10 μm, clavate, hyaline, 4- or 2-spored. Pleurocystidia 37–56 × 12–17 μm, scattered, fusiform to lageniform with an obtuse apex, thin-walled and hyaline. Cheilocystidia numerous, 29–44 × 9.8–17 μm, hyaline, lageniform with an obtuse apex or clavate to spheropedunculate, with long or short mucronate apex, rarely spheropedunculate. Trama of gills irregular, hyphae up to 10 μm broad. Pileipellis hymeniderm, cells 20–30 μm broad. Clamps present.</p><fig id="F5" position="float" orientation="portrait"><label>Figure 5.</label><caption><p>Microscopic features of <italic><tp:taxon-name><tp:taxon-name-part taxon-name-part-type="genus" reg="Psathyrella">Psathyrella</tp:taxon-name-part> <tp:taxon-name-part taxon-name-part-type="species" reg="mycenoides">mycenoides</tp:taxon-name-part></tp:taxon-name></italic> (<abbrev xmlns:xlink="http://www.w3.org/1999/xlink" content-type="institution" xlink:title="Herbarium of Mycology, Jilin Agricultural University" id="ABBRID0E21AG" xlink:type="simple">HMJAU</abbrev> 37888). <bold>a</bold> Basidiomata <bold>b</bold> Basidiospores <bold>c</bold> Basidia <bold>d</bold> Pileipellis <bold>e</bold> Pleurocystidia <bold>f</bold> Cheilocystidia. Bars: 10mm (<bold>a</bold>); 10μm (<bold>d–f</bold>). Drawing by Jun-Qing Yan.</p></caption><graphic xmlns:xlink="http://www.w3.org/1999/xlink" xlink:href="mycokeys-33-085-g005.jpg" position="float" orientation="portrait" xlink:type="simple" id="oo_196776.jpg"/></fig></tp:treatment-sec><tp:treatment-sec sec-type="Habit and habitat" id="SECID0EV2AG"><title>Habit and habitat.</title><p>Solitary to scattered on humus in mixed forests.</p></tp:treatment-sec><tp:treatment-sec sec-type="material" id="SECID0E12AG"><title>Other specimens examined.</title><p>CHINA. Jilin Province, Changchun City, Jilin Agricultural University, 12 Sep 2016, <abbrev xmlns:xlink="http://www.w3.org/1999/xlink" content-type="institution" xlink:title="Herbarium of Mycology, Jilin Agricultural University" id="ABBRID0EA3AG" xlink:type="simple">HMJAU</abbrev> 37993.</p></tp:treatment-sec><tp:treatment-sec><!--Section generated to contain objects referenced in tp:taxon-treatment.--><fig id="F2" position="float" orientation="portrait"><label>Figure 2.</label><caption><p>Basidiomata of <italic><tp:taxon-name><tp:taxon-name-part taxon-name-part-type="genus" reg="Psathyrella">Psathyrella</tp:taxon-name-part></tp:taxon-name></italic> species. <bold>a–b</bold> <italic><tp:taxon-name><tp:taxon-name-part taxon-name-part-type="genus" reg="Psathyrella">Psathyrella</tp:taxon-name-part> <tp:taxon-name-part taxon-name-part-type="species" reg="conica">conica</tp:taxon-name-part></tp:taxon-name></italic> <bold>c–e</bold> <italic><tp:taxon-name><tp:taxon-name-part taxon-name-part-type="genus" reg="Psathyrella">Psathyrella</tp:taxon-name-part> <tp:taxon-name-part taxon-name-part-type="species" reg="jilinensis">jilinensis</tp:taxon-name-part></tp:taxon-name></italic> <bold>f</bold> <italic><tp:taxon-name><tp:taxon-name-part taxon-name-part-type="genus" reg="Psathyrella">Psathyrella</tp:taxon-name-part> <tp:taxon-name-part taxon-name-part-type="species" reg="mycenoides">mycenoides</tp:taxon-name-part></tp:taxon-name></italic> <bold>g–i</bold> <italic><tp:taxon-name><tp:taxon-name-part taxon-name-part-type="genus" reg="Psathyrella">Psathyrella</tp:taxon-name-part> <tp:taxon-name-part taxon-name-part-type="species" reg="subsingeri">subsingeri</tp:taxon-name-part></tp:taxon-name></italic>; Bars: 10 mm (<bold>a, c, d, f–h</bold>). Photographs <bold>a–e, g–i</bold> by Jun-Qing Yan; Photograph <bold>f</bold> by Tolgor Bau.</p></caption><graphic xmlns:xlink="http://www.w3.org/1999/xlink" xlink:href="mycokeys-33-085-g002.jpg" position="float" orientation="portrait" xlink:type="simple" id="oo_196773.jpg"/></fig></tp:treatment-sec></tp:taxon-treatment>
