# Supplementary material for: The Northeast Chinese species of Psathyrella (Agaricales, Psathyrellaceae)
Source: MycoKeys. 2018 Apr 13;(33):85–102. doi: 10.3897/mycokeys.33.24704 (PMC5911684; doi:10.3897/mycokeys.33.24704)
Supplement: XML Treatment for Psathyrella subsingeri [file mycokeys.33.24704-treatment4.xml]

<!DOCTYPE tp:taxon-treatment
  PUBLIC "-//TaxonX//DTD Taxonomic Treatment Publishing DTD v0 20100105//EN" "tax-treatment-NSO.dtd">
<tp:taxon-treatment xmlns:tp="http://www.plazi.org/taxpub"><tp:treatment-meta><kwd-group><label>Taxon classification</label><kwd><named-content xmlns:xlink="http://www.w3.org/1999/xlink" content-type="kingdom">Fungi</named-content></kwd><kwd><named-content xmlns:xlink="http://www.w3.org/1999/xlink" content-type="order">Agaricales</named-content></kwd><kwd><named-content xmlns:xlink="http://www.w3.org/1999/xlink" content-type="family">Psathyrellaceae</named-content></kwd></kwd-group><mixed-citation publication-type="journal"><person-group><name><surname>Yan</surname><given-names>Jun-Qing</given-names></name><name><surname>Bau</surname><given-names>Tolgor</given-names></name></person-group><article-title>The Northeast Chinese species of <italic><tp:taxon-name><tp:taxon-name-part taxon-name-part-type="genus" reg="Psathyrella">Psathyrella</tp:taxon-name-part></tp:taxon-name></italic> (<tp:taxon-name><tp:taxon-name-part taxon-name-part-type="order">Agaricales</tp:taxon-name-part></tp:taxon-name>, <tp:taxon-name><tp:taxon-name-part taxon-name-part-type="family">Psathyrellaceae</tp:taxon-name-part></tp:taxon-name>)</article-title><source>MycoKeys</source><day>13</day><month>4</month><year>2018</year><volume>2018</volume><issue>33</issue><fpage>85</fpage><lpage>102</lpage><pub-id pub-id-type="doi">10.3897/mycokeys.33.24704</pub-id></mixed-citation></tp:treatment-meta><tp:nomenclature><tp:taxon-name>
              <tp:taxon-name-part taxon-name-part-type="genus" reg="Psathyrella">Psathyrella</tp:taxon-name-part>
              <tp:taxon-name-part taxon-name-part-type="species" reg="subsingeri">subsingeri</tp:taxon-name-part>
            </tp:taxon-name><tp:taxon-authority>T. Bau &amp; J.Q. Yan</tp:taxon-authority><tp:taxon-status xmlns:xlink="http://www.w3.org/1999/xlink" xlink:type="simple">sp. nov.</tp:taxon-status><xref ref-type="fig" rid="F2">MycoBank: MB823855 Figs 2g–i</xref><xref ref-type="fig" rid="F6">, 6</xref></tp:nomenclature><tp:treatment-sec sec-type="diagnosis" id="SECID0ES4AG"><title>Diagnosis.</title><p>Pileus 15–40 mm, paraboloid to conical. Lamellae 2.0–4.0 mm broad, close. Basidiospores 5.8–7.8(–8.8) × 3.9–4.4(–5.0) μm, very pale, nearly hyaline or slightly yellow in water and 5% KOH. Germ pore absent. Pleurocystidia absent. Cheilocystidia utriform to predominantly spheropedunculate.</p></tp:treatment-sec><tp:treatment-sec sec-type="Holotype" id="SECID0EX4AG"><title>Holotype.</title><p>CHINA. Jilin Province, Changchun City, Jingyuetan National Scenic Area, <named-content xmlns:xlink="http://www.w3.org/1999/xlink" content-type="dwc:verbatimCoordinates" xlink:type="simple"><named-content content-type="geo-json" specific-use="{&#34;type&#34;:&#34;Point&#34;,&#34;coordinates&#34;:[125.448611,43.793889]}" id="NCID0EA5AG" xlink:type="simple">43°47'38"N, 125°26'55"E</named-content></named-content>, 200 m alt., 25 Jun 2017, <abbrev xmlns:xlink="http://www.w3.org/1999/xlink" content-type="institution" xlink:title="Herbarium of Mycology, Jilin Agricultural University" id="ABBRID0EE5AG" xlink:type="simple">HMJAU</abbrev> 37913.</p></tp:treatment-sec><tp:treatment-sec sec-type="etymology" id="SECID0EJ5AG"><title>Etymology.</title><p>Name refers to its microscopic characteristics similar to <italic><tp:taxon-name><tp:taxon-name-part taxon-name-part-type="genus" reg="Psathyrella">P.</tp:taxon-name-part> <tp:taxon-name-part taxon-name-part-type="species" reg="singeri">singeri</tp:taxon-name-part></tp:taxon-name></italic>.</p></tp:treatment-sec><tp:treatment-sec sec-type="description" id="SECID0E15AG"><title>Description.</title><p>Pileus 15–40 mm, paraboloid to conical, obtuse or slightly umbonate at disc, hygrophanous, dark reddish-brown (8E7–8F8) or faint yellowish-brown (5C5–5C4), becoming yellowish-brown (6D5–6D6) as pileus dries, striate indistinct. Veil present in early stage, thin, white (6A1), fibrillose, evanescent. Context white (6A1), thin and very fragile, about 2.5 mm thick at stipe centre. Lamellae 2.0–4.0 mm broad, close, adnate, pale brown (6C4–6C5), edges white (6A1), saw-toothed under 20× magnifier. Stipe 35–50 × 3.0–4.5 mm, cylindrical, hollow, equal, fragile, covered with slight white (6A1) fibrils, which fall off easily. Spore print chocolate (7E7–7E8). Odour and taste indistinctive.</p><p>Basidiospores 5.8–7.8(–8.8) × 3.9–4.4(–5.0) μm, Q=1.4–2.0, ellipsoid to oblong-ellipsoid, in profile flattened on one side, very pale, nearly hyaline or slightly yellow in water and 5% KOH, inamyloid, smooth. Germ pore absent. Basidia 15–22 × 7.3–9.8 μm, 4- or 2-spored, clavate, hyaline. Pleurocystidia absent. Cheilocystidia utriform to spheropedunculate, rarely clavate to fusiform with an obtuse to broadly obtuse apex, thin-walled, hyaline. Caulocystidia 26–37 × 9.8–15 μm, rarely, various, clavate, utriform, thin-walled, hyaline. Trama of gills irregular, up to 15 μm broad. Pileipellis consisting of 1–2 cells, deep layer of subglobose cell, 20–32 μm broad. Clamps present.</p><fig id="F6" position="float" orientation="portrait"><label>Figure 6.</label><caption><p>Microscopic features of <italic><tp:taxon-name><tp:taxon-name-part taxon-name-part-type="genus" reg="Psathyrella">Psathyrella</tp:taxon-name-part> <tp:taxon-name-part taxon-name-part-type="species" reg="subsingeri">subsingeri</tp:taxon-name-part></tp:taxon-name></italic> (<abbrev xmlns:xlink="http://www.w3.org/1999/xlink" content-type="institution" xlink:title="Herbarium of Mycology, Jilin Agricultural University" id="ABBRID0ET6AG" xlink:type="simple">HMJAU</abbrev> 37913). <bold>a</bold> Basidiomata <bold>b</bold> Basidiospores <bold>c</bold> Basidia <bold>d</bold> Pileipellis <bold>e</bold> Cheilocystidia <bold>f</bold> Caulocystidia. Bar: 10 mm (<bold>a</bold>); 10 μm (<bold>b–f</bold>). Drawing by Jun-Qing Yana.</p></caption><graphic xmlns:xlink="http://www.w3.org/1999/xlink" xlink:href="mycokeys-33-085-g006.jpg" position="float" orientation="portrait" xlink:type="simple" id="oo_196777.jpg"/></fig></tp:treatment-sec><tp:treatment-sec sec-type="Habit and habitat" id="SECID0ENABG"><title>Habit and habitat.</title><p>Solitary to scattered on terrestrial or humus in mixed forests.</p></tp:treatment-sec><tp:treatment-sec sec-type="material" id="SECID0ESABG"><title>Other specimens examined.</title><p>Henan Province, Xinyang City, Boerdeng National Forest Park, 16 Jul 2017, <abbrev xmlns:xlink="http://www.w3.org/1999/xlink" content-type="institution" xlink:title="Herbarium of Mycology, Jilin Agricultural University" id="ABBRID0EYABG" xlink:type="simple">HMJAU</abbrev> 37915; Xian Mountain, 15 Jul 2017, <abbrev xmlns:xlink="http://www.w3.org/1999/xlink" content-type="institution" xlink:title="Herbarium of Mycology, Jilin Agricultural University" id="ABBRID0E4ABG" xlink:type="simple">HMJAU</abbrev> 37931; Jilin Province, Changchun City, Jilin Agricultural University, 21 Jun 2016. <abbrev xmlns:xlink="http://www.w3.org/1999/xlink" content-type="institution" xlink:title="Herbarium of Mycology, Jilin Agricultural University" id="ABBRID0ECBBG" xlink:type="simple">HMJAU</abbrev> 37811; Jingyuetan National Scenic Area, 25 Jun 2017, <abbrev xmlns:xlink="http://www.w3.org/1999/xlink" content-type="institution" xlink:title="Herbarium of Mycology, Jilin Agricultural University" id="ABBRID0EHBBG" xlink:type="simple">HMJAU</abbrev> 37914; 7 Jul 2017, <abbrev xmlns:xlink="http://www.w3.org/1999/xlink" content-type="institution" xlink:title="Herbarium of Mycology, Jilin Agricultural University" id="ABBRID0EMBBG" xlink:type="simple">HMJAU</abbrev> 37849; Tonghua City, Qiupi Village, 6 Aug 2015, <abbrev xmlns:xlink="http://www.w3.org/1999/xlink" content-type="institution" xlink:title="Herbarium of Mycology, Jilin Agricultural University" id="ABBRID0ERBBG" xlink:type="simple">HMJAU</abbrev> 37812, <abbrev xmlns:xlink="http://www.w3.org/1999/xlink" content-type="institution" xlink:title="Herbarium of Mycology, Jilin Agricultural University" id="ABBRID0EWBBG" xlink:type="simple">HMJAU</abbrev> 37813; Yunnan Province, Yeya Lake, 7 Aug 2016, <abbrev xmlns:xlink="http://www.w3.org/1999/xlink" content-type="institution" xlink:title="Herbarium of Mycology, Jilin Agricultural University" id="ABBRID0E2BBG" xlink:type="simple">HMJAU</abbrev> 37814; 6 Aug 2017, <abbrev xmlns:xlink="http://www.w3.org/1999/xlink" content-type="institution" xlink:title="Herbarium of Mycology, Jilin Agricultural University" id="ABBRID0EACBG" xlink:type="simple">HMJAU</abbrev> 37852; 23 Aug 2017, <abbrev xmlns:xlink="http://www.w3.org/1999/xlink" content-type="institution" xlink:title="Herbarium of Mycology, Jilin Agricultural University" id="ABBRID0EFCBG" xlink:type="simple">HMJAU</abbrev> 37962.</p></tp:treatment-sec><tp:treatment-sec><!--Section generated to contain objects referenced in tp:taxon-treatment.--><fig id="F2" position="float" orientation="portrait"><label>Figure 2.</label><caption><p>Basidiomata of <italic><tp:taxon-name><tp:taxon-name-part taxon-name-part-type="genus" reg="Psathyrella">Psathyrella</tp:taxon-name-part></tp:taxon-name></italic> species. <bold>a–b</bold> <italic><tp:taxon-name><tp:taxon-name-part taxon-name-part-type="genus" reg="Psathyrella">Psathyrella</tp:taxon-name-part> <tp:taxon-name-part taxon-name-part-type="species" reg="conica">conica</tp:taxon-name-part></tp:taxon-name></italic> <bold>c–e</bold> <italic><tp:taxon-name><tp:taxon-name-part taxon-name-part-type="genus" reg="Psathyrella">Psathyrella</tp:taxon-name-part> <tp:taxon-name-part taxon-name-part-type="species" reg="jilinensis">jilinensis</tp:taxon-name-part></tp:taxon-name></italic> <bold>f</bold> <italic><tp:taxon-name><tp:taxon-name-part taxon-name-part-type="genus" reg="Psathyrella">Psathyrella</tp:taxon-name-part> <tp:taxon-name-part taxon-name-part-type="species" reg="mycenoides">mycenoides</tp:taxon-name-part></tp:taxon-name></italic> <bold>g–i</bold> <italic><tp:taxon-name><tp:taxon-name-part taxon-name-part-type="genus" reg="Psathyrella">Psathyrella</tp:taxon-name-part> <tp:taxon-name-part taxon-name-part-type="species" reg="subsingeri">subsingeri</tp:taxon-name-part></tp:taxon-name></italic>; Bars: 10 mm (<bold>a, c, d, f–h</bold>). Photographs <bold>a–e, g–i</bold> by Jun-Qing Yan; Photograph <bold>f</bold> by Tolgor Bau.</p></caption><graphic xmlns:xlink="http://www.w3.org/1999/xlink" xlink:href="mycokeys-33-085-g002.jpg" position="float" orientation="portrait" xlink:type="simple" id="oo_196773.jpg"/></fig></tp:treatment-sec></tp:taxon-treatment>
